# Supplementary material for: A magnetic hydrogel for the efficient retrieval of kidney stone fragments during ureteroscopy
Source: Nat Commun. 2023 Jun 22;14:3711. doi: 10.1038/s41467-023-38936-1 (PMC10287666; doi:10.1038/s41467-023-38936-1)
Supplement: Supplementary file 7 — Source Data [file 41467_2023_38936_MOESM7_ESM.xlsx]

## Sheet: Fig 2b 2c
Distance from magnet edge	Alternating	Axial						heat shrink		polyimide		PTFE streamline
mm	T/m	T/m						mag to sheath		mag to sheath		mag to sheath
0.005	47350	11941.9						0.29 mm		0.09 mm		0.05 mm
0.015	28909.4	7015.63					total stone (g)	0.010948	0.01452	0.010948	0.01452	0.010948	0.01452
0.025	19569.3	6361.05					captured stone (g)	0.00148	0.00321	0.00756	0.01442	0.01062	0.0123
0.035	14346	5845.17					capture efficiency	0.1352	0.2211	0.6905	0.9931	0.97	0.8471
0.045	10758.9	3880.99					average	0.1781		0.8418		0.9086
0.055	10046	3510.15						0.0607		0.214		0.0869
0.065	9420.07	3161.12
0.075	6650.36	2850.21
0.085	6374.97	2006.62
0.095	5734.81	1965.99
0.105	5105.17	1660.63
0.115	4562.67	1628.56
0.125	3764.65	1166.63
0.135	3485.69	1115.14
0.145	3213.16	1025.53
0.155	2745.88	937.788
0.165	2714.36	852.505
0.175	2685.98	796.768
0.185	2660.84	770.8
0.195	2062.78	747.952
0.205	2012.98	728.518
0.215	1964.74	504.853
0.225	1619.54	492.594
0.235	1584.58	480.755
0.245	1549.96	469.369
0.255	1515.7	458.469
0.265	1481.83	448.091
0.275	1448.37	438.271
0.285	1151.77	429.048
0.295	1133.73	420.461
0.305	1115.95	336.399
0.315	1098.45	255.508
0.325	936.229	245.469
0.335	902.854	235.455
0.345	869.642	225.468
0.355	836.612	215.513
0.365	803.787	205.594
0.375	771.193	185.043
0.385	738.86	175.597
0.395	706.824	166.222
0.405	639.875	156.93
0.415	613.818	147.737
0.425	538.93	138.663
0.435	532.82	129.733
0.445	526.767	120.979
0.455	520.773	107.086
0.465	514.84	105.699
0.475	508.971	101.781
0.485	503.168	97.8758
0.495	489.867	93.9856
0.505	480.37	90.1124
0.515	393.377	86.2584
0.525	379.153	82.4262
0.535	365.022	78.6192
0.545	350.995	74.8411
0.555	337.087	71.0965
0.565	323.31	67.3911
0.575	309.685	60.1593
0.585	296.231	56.9319
0.595	287.753	55.5797
0.605	279.41	54.2528
0.615	271.164	52.953
0.625	263.025	51.6823
0.635	255.002	50.4429
0.645	247.106	49.2373
0.655	239.351	48.0679
0.665	231.751	46.9375
0.675	201.35	45.8489
0.685	193.489	44.8053
0.695	185.715	43.8097
0.705	178.04	42.8656
0.715	167.727	37.4168
0.725	162.575	36.5326
0.735	157.439	35.6494
0.745	152.32	34.7675
0.755	153.26	33.8868
0.765	148.047	33.0074
0.775	142.887	32.1296
0.785	137.784	31.2533
0.795	132.747	30.3788
0.805	127.782	29.5061
0.815	122.899	28.6355
0.825	111.012	27.7672
0.835	107.273	26.9014
0.845	103.537	27.6534
0.855	99.806	26.9648
0.865	96.0794	24.7071
0.875	92.3581	24.3549
0.885	88.6427	24.0081
0.895	92.5067	23.6671
0.905	89.0722	23.3321
0.915	85.6706	23.0033
0.925	82.3061	22.0498
0.935	78.9833	21.7194
0.945	69.9254	21.3937
0.955	67.6021	21.0729
0.965	65.2833	20.7573
0.975	62.9694	20.447
0.985	60.661	18.8355
0.995	60.3595	18.5871
1.005	58.1989	18.3444
1.015	56.0444	18.1079
1.025	53.8966	16.5483
1.035	51.7565	16.2532
1.045	49.6251	15.9624
1.055	47.5034	15.6762
1.065	43.8329	15.3949
1.075	42.3926	14.4281
1.085	40.9566	14.2812
1.095	39.5253	14.1355
1.105	38.0993	13.9911
1.115	36.6793	13.8275
1.125	35.2658	13.6598
1.135	32.5372	13.4935
1.145	31.2529	13.3288
1.155	29.9754	13.1658
1.165	28.7058	13.0044
1.175	27.445	12.8448
1.185	26.7519	12.687
1.195	25.3925	11.9757
1.205	24.0377	11.8691
1.215	22.6885	11.7639
1.225	21.3458	11.66
1.235	20.011	11.5574
1.245	19.3652	11.4562
1.255	18.2707	11.3564
1.265	17.1937	11.2582
1.275	16.1379	10.806
1.285	15.1076	10.6866
1.295	14.1084	10.5685
1.305	13.3174	10.1809
1.315	12.5363	10.1029
1.325	11.7855	10.0259
1.335	11.0714	9.95009
1.345	10.4014	9.86718
1.355	9.78459	9.79825
1.365	9.2317	9.73023
1.375	7.49194	9.66313
1.385	7.09327	9.59698
1.395	6.81564	9.53178
1.405	6.67455	9.46757
1.415	6.67905	9.40437
1.425	6.82924	9.35991

## Sheet: Fig 3 in vitro capture
Capture method	Stone size	Stone composition	Capture efficiency	Error		Individual trials
ferumoxytol	< 1 mm	100% CaP	0.6359	0.2103		0.7858	0.7263	0.3955
ferumoxytol	< 1 mm	80% COM, 20% COD	0.0039	0.0068		0	0.0118	0
ferumoxytol	< 1 mm	20% COM, 80% uric acid	0.0407	0.028		0.0127	0.0409	0.0686
ferumoxytol	< 1 mm	20% CaP, 80% struvite	0	0		0	0	0
ferumoxytol	< 1 mm	20% COD, 80% CaP	0.1148	0.0801		0.2073	0.071	0.0662
ferumoxytol	1-2 mm	100% CaP	0	0		0	0	0
ferumoxytol	1-2 mm	80% COM, 20% COD	0	0		0	0	0
ferumoxytol	1-2 mm	20% COM, 80% uric acid	0	0		0	0	0
ferumoxytol	1-2 mm	20% CaP, 80% struvite	0	0		0	0	0
ferumoxytol	1-2 mm	20% COD, 80% CaP	0	0		0	0	0
CF hydrogel	< 1 mm	100% CaP	0.9283	0.0645		0.8943	0.8879	1.0027
CF hydrogel	< 1 mm	80% COM, 20% COD	0.904	0.0521		0.8114	0.9008	0.8874	0.8879	0.9335	0.9275	0.9798
CF hydrogel	< 1 mm	20% COM, 80% uric acid	0.9094	0.0386		0.8803	0.9362	0.9487	0.8724
CF hydrogel	< 1 mm	20% CaP, 80% struvite	0.9162	0.1043		0.9966	0.7984	0.9536
CF hydrogel	< 1 mm	20% COD, 80% CaP	0.8869	0.073		0.8548	0.866	0.842	0.7909	0.8932	1.0094	0.9522
CF hydrogel	1-2 mm	100% CaP	0.9672	0.0751		0.9422	0.9077	1.0516
CF hydrogel	1-2 mm	80% COM, 20% COD	0.9587	0.0803		0.7807	0.9917	0.952	0.9866	1	1	1	1
CF hydrogel	1-2 mm	20% COM, 80% uric acid	0.9347	0.0342		0.8892	0.9652	0.9565	0.928
CF hydrogel	1-2 mm	20% CaP, 80% struvite	0.9245	0.0112		0.9121	0.9273	0.9341
CF hydrogel	1-2 mm	20% COD, 80% CaP	0.9504	0.0234		0.9528	0.9259	0.9725
CF hydrogel	2-4 mm	100% CaP	0.9858	0.0142		0.9696	0.9921	0.9957
CF hydrogel	2-4 mm	80% COM, 20% COD	0.8655	0.2357		0.445	0.9602	0.9573	0.9648	1
CF hydrogel	2-4 mm	20% COM, 80% uric acid	0.9377	0.0164		0.9484	0.9459	0.9189
CF hydrogel	2-4 mm	20% CaP, 80% struvite	0.9254	0.0252		0.9476	0.9307	0.898
CF hydrogel	2-4 mm	20% COD, 80% CaP	0.9498	0.0055		0.9534	0.9435	0.9525

## Sheet: Fig 4 cytotoxicity
	2022-02-10						2022-02-16					all nonsignificant
Time (hrs)	Cytotoxicity %									Feraheme	stdev	p value (compared to neg control)	p value (internal)
10 min exposure	0.21219	0.230624	0.2				0.0326242	0.0583802		0.146764	0.0935238	0.70999
1 hr exposure	0.341526	0.197919	0.205055	0.449455	0.201784	0.213082	-0.00543737	0.0180292		0.202677	0.150106	0.718857
4 hr exposure	0.403964	0.209217	0.274034	0.260951	0.249653	0.260951	0.0326242	0.0583802		0.218722	0.120907	0.522304
Time (hrs)	Cytotoxicity %									Chitosan	stdev
10 min exposure	0.376511	0.30783	0.255203				0.0490318	0.0830869	0.113422	0.197514	0.133977	0.761097	0.818424	10 min vs 4 hr
1 hr exposure	0.237066	0.256987	0.223092	0.255203	0.256392	0.234985	0.0710674	0.141467	0.138892	0.201684	0.0674209	0.575926	0.612828	1 hr vs 4 hr
4 hr exposure	0.249554	0.214172	0.220416	0.228741	0.219227	0.240932	0.0936755	0.0888105	0.113136	0.185407	0.0663714	0.807887	0.937205	10 min vs 1 hr
Time (hrs)	Cytotoxicity %									Fera + chito	stdev
10 min exposure	0.268583	0.404163	0.33221				0.197367	0.195078	0.162453	0.259976	0.0935135	0.211747	0.0373231	10 min vs 4 hr
1 hr exposure	0.286125	0.295342	0.279286	0.233201	0.152032	0.13776	0.145855	0.193075	0.0897644	0.201382	0.0751543	0.596258	0.24982	1 hr vs 4 hr
4 hr exposure	0.0530228	0.173142	0.13003	0.111893	0.1333	0.15887	0.191644	0.153296	0.327578	0.159197	0.0747214	0.79224	0.201839	10 min vs 1 hr
										Neg control	stdev
Neg control	0.262934	0.254609	0.266501				0.0293809	0.0522751		0.17314	0.121132	1
					STDEV
Time (hrs)	Neg control	Feraheme	Chitosan	Fera + chito	Neg control	Feraheme	Chitosan	Fera + chito
10 min exposure		0.146764	0.197514	0.259976		0.0935238	0.133977	0.0935135
1 hr exposure		0.202677	0.201684	0.201382		0.150106	0.0674209	0.0751543
4 hr exposure	0.17314	0.218722	0.185407	0.159197	0.121132	0.120907	0.0663714	0.0747214

## Sheet: Fig 5 A
	AVERAGE							STANDARD DEVIATION TRIPLICATE
	Time (min)	Neg Control	Cipro	Chitosan	Ferumoxytol	Hydrogel		Neg Control	Cipro	Chitosan	Ferumoxytol	Hydrogel
OD	0	0.06	0.06	0.06	0.06	0.06		0	0	0	0	0
	20	0.0646667	0.0641111	0.0618889	0.0501111	0.0571111		0.00152413	0.0015293	0.0015293	0.00329729	0.00567211
	40	0.0733333	0.0656667	0.0632222	0.0607778	0.0673333		0.0042388	0.00135974	0.00133037	0.00547515	0.011366
	60	0.0855556	0.0661111	0.0632222	0.0708889	0.0613333		0.0129625	0.00226623	0.00133037	0.0128339	0.0131233
	90	0.116002	0.0661111	0.0636667	0.0977778	0.0774444		0.0257339	0.00144973	0.00132441	0.0223972	0.0278994
	120	0.179889	0.0674444	0.0640123	0.163002	0.0835556		0.0569554	0.00297213	0.00115213	0.0601419	0.0306819
	150	0.268667	0.0682222	0.0642222	0.254111	0.102889		0.0862517	0.00364553	0.000879955	0.0967831	0.0362505
	180	0.353444	0.0691111	0.0645556	0.354556	0.109778		0.0796265	0.00390302	0.000665184	0.117971	0.0356216
	210	0.43201	0.0692222	0.0644444	0.459333	0.123556		0.0672871	0.00421262	0.00098181	0.130489	0.0393694
	240	0.517444	0.0694444	0.0647778	0.594222	0.125889		0.0346874	0.00427407	0.000502831	0.103608	0.0365922
CFU
	0	0.11322	0.11322	0.11322	0.11322	0.11322		0	0	0	0	0
	20	0.17312	0.165989	0.137465	-0.0137102	0.0761395		0.0195632	0.0196296	0.0196296	0.0423229	0.0728053
	40	0.284363	0.185956	0.15458	0.123204	0.207349		0.0544078	0.0174532	0.0170762	0.0702772	0.14589
	60	0.441243	0.191661	0.15458	0.252986	0.130335		0.166383	0.0290886	0.0170762	0.164732	0.168447
	90	0.832043	0.191661	0.160284	0.598123	0.337131		0.330312	0.0186083	0.0169997	0.287483	0.358107
	120	1.65207	0.208775	0.164721	1.43532	0.415572		0.73106	0.0381493	0.0147884	0.771961	0.393822
	150	2.7916	0.218758	0.167415	2.60477	0.663728		1.1071	0.0467928	0.0112948	1.24228	0.465299
	180	3.87978	0.230168	0.171694	3.89404	0.752151		1.02206	0.0500979	0.00853808	1.51424	0.457227
	210	4.88822	0.231594	0.170268	5.23893	0.928998		0.863675	0.0540718	0.0126022	1.67492	0.505333
	240	5.98483	0.234446	0.174546	6.97032	0.958948		0.445236	0.0548605	0.00645418	1.32988	0.469685

## Sheet: Fig 5 B
	AVERAGE DATA							STANDARD DEVIATION TRIPLICATE
	Time (min)	Neg Control	Cipro	Chitosan	Feraheme	Hydrogel		Neg Control	Cipro	Chitosan	Feraheme	Hydrogel
OD	0	0.06	0.06	0.06	0.06	0.06		0	0	0	0	0
	20	0.0660002	0.0665002	0.0636667	0.0573333	0.05717		0.00641129	0.00471423	1.88562e-07	0.00674384	0.0224351
	40	0.0859998	0.0856665	0.0643335	0.0818335	0.087835		0.0184789	0.0165933	0.000565685	0.0176567	0.0386533
	60	0.105333	0.103333	0.0646665	0.101167	0.104334		0.0388439	0.0346954	0.000377312	0.0334537	0.0328094
	90	0.14512	0.1395	0.0646668	0.142667	0.128333		0.070145	0.05902	6.3785e-18	0.0754353	0.045255
	120	0.1905	0.171666	0.0654998	0.182526	0.1175		0.0884357	0.0686363	0.000377312	0.0954378	0.028473
	150	0.268167	0.1825	0.0650002	0.248167	0.120166		0.133313	0.0541171	0.00113137	0.134345	0.0265876
	180	0.352833	0.170833	0.0640002	0.325333	0.117		0.107292	0.0126336	0.00113137	0.105478	0.0211191
	210	0.440333	0.155333	0.0601683	0.404333	0.111667		0.0837213	0.00867365	0.00113118	0.0976382	0.0218728
	240	0.524	0.151325	0.0623335	0.4955	0.108426		0.0652426	0.0181019	0.00132012	0.0665748	0.0192333
CFU
	0	0.11322	0.11322	0.11322	0.11322	0.11322		0	0	0	0	0
	20	0.190236	0.196654	0.160284	0.0789918	0.0768954		0.0822932	0.0605103	2.42032e-06	0.0865618	0.287969
	40	0.446946	0.442667	0.168844	0.393468	0.470501		0.237189	0.212985	0.00726095	0.226636	0.496141
	60	0.695106	0.669433	0.173118	0.641622	0.682273		0.498588	0.445338	0.00484305	0.4294	0.42113
	90	1.2058	1.13366	0.173122	1.1743	0.990322		0.900358	0.757562	8.18723e-17	0.968262	0.580879
	120	1.78828	1.54653	0.183814	1.68592	0.851269		1.13513	0.880993	0.00484305	1.22501	0.36547
	150	2.78518	1.68559	0.177401	2.52847	0.885495		1.71116	0.694629	0.0145219	1.72441	0.34127
	180	3.87193	1.53584	0.164565	3.51895	0.844851		1.37716	0.162161	0.0145219	1.35389	0.271078
	210	4.99505	1.33689	0.115381	4.53297	0.776401		1.07462	0.111332	0.0145195	1.25325	0.280752
	240	6.06897	1.28544	0.143172	5.70316	0.734799		0.837432	0.23235	0.0169446	0.854533	0.246872

## Sheet: Fig SI 2
Particle diameter	Stone size	Capture efficiency	Error			Individual trials
7 nm	< 1 mm	0.756	0.042			0.7858	0.7263
7 nm	1-2 mm	0.01	0			0	0	0
7 nm	> 2 mm	0.01	0			0	0	0
50 nm	< 1 mm	0.9062				0.9062
50 nm	1-2 mm	0.1468				0.1468
50 nm	> 2 mm	0.0864				0.0864
100 nm	< 1 mm	0.9028				0.9028
100 nm	1-2 mm	0.5087				0.5087
100 nm	> 2 mm	0.1127				0.1127
200 nm	< 1 mm	0.9458				0.9458
200 nm	1-2 mm	0.4685				0.4685
200 nm	> 2 mm	0.1015				0.1015
1 µm	< 1 mm	0.9881	0.0868			0.9048	0.9566	1.109	0.9821
1 µm	1-2 mm	0.4064				0.4064
1 µm	> 2 mm	0.1228				0.1228
3 µm	< 1 mm	0.9382				0.9382
3 µm	1-2 mm	0.4399				0.4399
3 µm	> 2 mm	0.129				0.129
4.5 µm	< 1 mm	0.1492				0.1492
4.5 µm	1-2 mm	0.0653				0.0653
4.5 µm	> 2 mm	0.0909				0.0909

## Sheet: Fig SI 5
		CFU/ml	OD
		4700000	0.059
		10000000	0.071
		170000000	0.22
		450000000	0.393
		1140000000	0.525
		5200000	0.086
		420000000	0.355
		1410000000	0.474

## Sheet: Fig SI 6
Time exposed to magnet	CF hydrogel		Ferumoxytol
min	% remaining	Std dev	% remaining	Std dev
0.01	1	0.017	1	0.0239
0.05	0.2233	0.0179	1.0097	0.007
0.17	0.0953	0.0143	1.0143	0.008
0.5	0.0358	0.0151	1.0097	0.0122
1	0.0135	0.0077	1.0009	0.0124
5	0.0105	0.0064	0.9839	0.0106
no stones; 25 uL Fera (30 mg/mL) + 50 uL 0.5% chitosan in 425 uL NS
vortexed together
pH 5.5							% of starting (1.5 mg/mL)
Time with MagWIRE				average abs @ 475 nm	mg/mL	minutes	fera/chito mixed pH 5.5	(0s is without chitosan, so 475 uL total volume)
0s	0.946	0.966	0.952	0.955	1.4723	0.01	1	1.39868	0.017
3s	0.209	0.199	0.187	0.198	0.3123	0.05	0.2233		0.0179
10s	0.084	0.088	0.073	0.082	0.1333	0.17	0.0953		0.0143
30s	0.037	0.024	0.021	0.027	0.05	0.5	0.0358		0.0151
60s	0.006	0.009	0.006	0.007	0.0188	1	0.0135		0.0077
pH 5.5, no chitosan, 20 uL Fera (30 mg/mL) + 480 uL NS
Feraheme only							% of starting (1.2 mg/mL)
Time with MagWIRE				average abs @ 475 nm	mg/mL	minutes	fera no chito pH 5.5
0s	0.703	0.72	0.736	0.72	1.1119	0.01	1	1.1119	0.0239
3s	0.726	0.728	0.726	0.727	1.1226	0.05	1.0097		0.007
10s	0.732	0.728	0.73	0.73	1.1277	0.17	1.0143		0.008
30s	0.729	0.72	0.731	0.727	1.1226	0.5	1.0097		0.0122
60s	0.714	0.721	0.726	0.72	1.1129	1	1.0009		0.0124
